# Supplementary material for: Modeling extracellular matrix through histo-molecular gradient in NSCLC for clinical decisions
Source: Front Oncol. 2022 Nov 14;12:1042766. doi: 10.3389/fonc.2022.1042766 (PMC9703002; doi:10.3389/fonc.2022.1042766)
Supplement: Supplementary Figure 1 — Negative controls of immunofluorescence for E-cadherin and β-catenin in the different histological subtypes of NSCLC. The stained nuclei are represented in blue (DAPI). Original magnification: 40X. LCC, large cell carcinoma; ADC, lung adenocarcinoma; SqCC: lung squamous cell carcinoma. [file DataSheet_1.zip]

Archive with 11 entries (11 files):
- Image 1.JPEG
- Image 2.JPEG
- Image 3.JPEG
- Image 4.JPEG
- Image 5.JPEG
- Image 6.JPEG
- Image 7.JPEG
- Image 8.JPEG
- Table 1.DOCX
- Table 2.DOCX
- Table 3.DOCX
